# Supplementary material for: Independent Origin of Phenol Non-responsive Phenotype Caused By Phr1 Variation During Domestication of Asian and African Rice
Source: Rice (N Y). 2026 Jan 22;19:13. doi: 10.1186/s12284-026-00884-x (PMC12909727; doi:10.1186/s12284-026-00884-x)
Supplement: Supplementary file 2 — Additional file2 (XLSX 19 KB) [file 12284_2026_884_MOESM2_ESM.xlsx]

## Sheet: Table S1
Table S1. Line name, Phr1 genotype, Phr1 phenotype, and origin of O. glaberrima lines
Acc. No.	Species	Genotype	Phenotype	Origin / Country
OGA11	Oryza glaberrima (Steud.)	+	+	Senegal
OGA12	Oryza glaberrima (Steud.)	+	+	Nigeria
OGA15	Oryza glaberrima (Steud.)	∆ 1bp	-	Nigeria
OGA16	Oryza glaberrima (Steud.)	+	+	Nigeria
OGA17	Oryza glaberrima (Steud.)	∆ 1bp	-	Ghana
OGA19	Oryza glaberrima (Steud.)	+	+	Ghana
OGA20	Oryza glaberrima (Steud.)	∆ 1bp	-	Nigeria
OGA22	Oryza glaberrima (Steud.)	+	+	Liberia
OGA23	Oryza glaberrima (Steud.)	+	+	Liberia
OGA24	Oryza glaberrima (Steud.)	+	+	Liberia
OGA25	Oryza glaberrima (Steud.)	∆ 1bp	-	Liberia
OGA26	Oryza glaberrima (Steud.)	+	+	Liberia
OGA27	Oryza glaberrima (Steud.)	+	+	Liberia
OGA28	Oryza glaberrima (Steud.)	+	+	Liberia
OGA29	Oryza glaberrima (Steud.)	+	+	Liberia
OGA34	Oryza glaberrima (Steud.)	∆ 1bp	-	Senegal
OGA35	Oryza glaberrima (Steud.)	+	+	Senegal
OGA36	Oryza glaberrima (Steud.)	+	+	Côte D'Ivoire
OGA38	Oryza glaberrima (Steud.)	+	+	Nigeria
OGA39	Oryza glaberrima (Steud.)	∆ 1bp	-	Nigeria
OGA40	Oryza glaberrima (Steud.)	+	+	Nigeria
OGA41	Oryza glaberrima (Steud.)	+	+	Nigeria
OGA42	Oryza glaberrima (Steud.)	∆ 1bp	-	Nigeria
OGA45	Oryza glaberrima (Steud.)	+	+	Nigeria
OGA46	Oryza glaberrima (Steud.)	∆ 1bp	-	Nigeria
OGA47	Oryza glaberrima (Steud.)	+	+	Nigeria
OGA48	Oryza glaberrima (Steud.)	+	+	Nigeria
OGA49	Oryza glaberrima (Steud.)	∆ 1bp	-	Nigeria
OGA50	Oryza glaberrima (Steud.)	+	+	Nigeria
OGA51	Oryza glaberrima (Steud.)	+	+	Nigeria
OGA53	Oryza glaberrima (Steud.)	∆ 1bp	-	Ghana
OGA54	Oryza glaberrima (Steud.)	∆ 1bp	-	Nigeria
OGA55	Oryza glaberrima (Steud.)	∆ 1bp	-	Nigeria
OGA56	Oryza glaberrima (Steud.)	∆ 1bp	-	Nigeria
OGA57	Oryza glaberrima (Steud.)	+	+	Liberia
OGA58	Oryza glaberrima (Steud.)	+	+	Liberia
OGA59	Oryza glaberrima (Steud.)	+	+	Liberia
OGA60	Oryza glaberrima (Steud.)	∆ 1bp	-	Nigeria
OGA61	Oryza glaberrima (Steud.)	∆ 1bp	-	Nigeria
OGA62	Oryza glaberrima (Steud.)	∆ 1bp	-	Nigeria
OGA63	Oryza glaberrima (Steud.)	∆ 1bp	-	Nigeria
OGA64	Oryza glaberrima (Steud.)	∆ 1bp	-	Nigeria
OGA65	Oryza glaberrima (Steud.)	∆ 1bp	-	Nigeria
OGA66	Oryza glaberrima (Steud.)	∆ 1bp	-	Nigeria
OGA67	Oryza glaberrima (Steud.)	+	+	Sierra Leone
OGA69	Oryza glaberrima (Steud.)	∆ 1bp	-	Cameroon
OGA70	Oryza glaberrima (Steud.)	+	+	Guinea
OGA71	Oryza glaberrima (Steud.)	+	+	Guinea
OGA72	Oryza glaberrima (Steud.)	+	+	Guinea
OGA73	Oryza glaberrima (Steud.)	+	+	Guinea
OGA74	Oryza glaberrima (Steud.)	+	+	Guinea
OGA75	Oryza glaberrima (Steud.)	+	+	Guinea
OGA77	Oryza glaberrima (Steud.)	+	+	Congo
OGA79	Oryza glaberrima (Steud.)	+	+	Guinea
OGA81	Oryza glaberrima (Steud.)	∆ 1bp	-	Nigeria
OGA84	Oryza glaberrima (Steud.)	∆ 1bp	-	Nigeria
OGA85	Oryza glaberrima (Steud.)	∆ 1bp	-	Liberia
OGA86	Oryza glaberrima (Steud.)	+	+	Liberia
OGA87	Oryza glaberrima (Steud.)	∆ 1bp	-	Liberia
OGA88	Oryza glaberrima (Steud.)	+	+	Liberia
OGA89	Oryza glaberrima (Steud.)	+	+	Liberia
OGA90	Oryza glaberrima (Steud.)	+	+	Liberia
OGA91	Oryza glaberrima (Steud.)	+	+	Liberia
OGA92	Oryza glaberrima (Steud.)	+	+	Liberia
OGA93	Oryza glaberrima (Steud.)	∆ 1bp	-	Liberia
OGA94	Oryza glaberrima (Steud.)	∆ 1bp	-	Liberia
OGA97	Oryza glaberrima (Steud.)	∆ 1bp	-	Liberia
OGA98	Oryza glaberrima (Steud.)	∆ 1bp	-	Liberia
OGA100	Oryza glaberrima (Steud.)	+	+	Liberia
OGA101	Oryza glaberrima (Steud.)	+	+	Liberia
OGA102	Oryza glaberrima (Steud.)	∆ 1bp	-	Liberia
OGA103	Oryza glaberrima (Steud.)	+	+	Liberia
OGA104	Oryza glaberrima (Steud.)	+	+	Liberia
OGA105	Oryza glaberrima (Steud.)	+	+	Liberia
OGA106	Oryza glaberrima (Steud.)	+	+	Liberia
OGA107	Oryza glaberrima (Steud.)	+	+	Liberia
OGA108	Oryza glaberrima (Steud.)	+	+	Liberia
OGA109	Oryza glaberrima (Steud.)	+	+	Liberia
OGA111	Oryza glaberrima (Steud.)	+	+	Liberia
OGA112	Oryza glaberrima (Steud.)	+	+	Liberia
OGA113	Oryza glaberrima (Steud.)	+	+	Liberia
OGA114	Oryza glaberrima (Steud.)	∆ 1bp	-	Liberia
OGA115	Oryza glaberrima (Steud.)	∆ 1bp	-	Liberia
OGA116	Oryza glaberrima (Steud.)	∆ 1bp	-	Liberia
OGA117	Oryza glaberrima (Steud.)	∆ 1bp	-	Liberia
OGA118	Oryza glaberrima (Steud.)	∆ 1bp	-	Liberia
OGA119	Oryza glaberrima (Steud.)	∆ 1bp	-	Liberia
OGA120	Oryza glaberrima (Steud.)	∆ 1bp	-	Liberia
OGA121	Oryza glaberrima (Steud.)	∆ 1bp	-	Liberia
OGA122	Oryza glaberrima (Steud.)	∆ 1bp	-	Liberia
OGA123	Oryza glaberrima (Steud.)	∆ 1bp	-	Liberia
OGA124	Oryza glaberrima (Steud.)	∆ 1bp	-	Liberia
OGA125	Oryza glaberrima (Steud.)	∆ 1bp	-	Liberia
OGA126	Oryza glaberrima (Steud.)	∆ 1bp	-	Liberia
OGA127	Oryza glaberrima (Steud.)	+	+	Liberia
OGA128	Oryza glaberrima (Steud.)	∆ 1bp	-	Liberia
OGA129	Oryza glaberrima (Steud.)	∆ 1bp	-	Liberia
OGA130	Oryza glaberrima (Steud.)	∆ 1bp	-	Liberia
OGA131	Oryza glaberrima (Steud.)	+	+	Liberia
OGA132	Oryza glaberrima (Steud.)	∆ 1bp	-	Liberia
OGA133	Oryza glaberrima (Steud.)	∆ 1bp	-	Liberia
OGA134	Oryza glaberrima (Steud.)	∆ 1bp	-	Liberia
OGA135	Oryza glaberrima (Steud.)	+	+	Liberia
OGA136	Oryza glaberrima (Steud.)	∆ 1bp	-	Liberia
OGA137	Oryza glaberrima (Steud.)	∆ 1bp	-	Senegal
OGA138	Oryza glaberrima (Steud.)	+	+	Senegal
OGA139	Oryza glaberrima (Steud.)	+	+	Côte D'Ivoire
OGA141	Oryza glaberrima (Steud.)	∆ 1bp	-	Mali
OGA143	Oryza glaberrima (Steud.)	+	+	Nigeria
OGA145	Oryza glaberrima (Steud.)	∆ 1bp	-	Liberia
OGA147	Oryza glaberrima (Steud.)	∆ 1bp	-	Nigeria
OGA148	Oryza glaberrima (Steud.)	+	+	Sierra Leone
OGA149	Oryza glaberrima (Steud.)	+	+	Sierra Leone
OGA150	Oryza glaberrima (Steud.)	+	+	Ghana
OGA152	Oryza glaberrima (Steud.)	∆ 1bp	+	Nigeria
OGA153	Oryza glaberrima (Steud.)	∆ 1bp	+	Nigeria
OGA154	Oryza glaberrima (Steud.)	+	+	Liberia
OGA157	Oryza glaberrima (Steud.)	+	+	Liberia
OGA158	Oryza glaberrima (Steud.)	+	+	Liberia
OGA159	Oryza glaberrima (Steud.)	∆ 1bp	-	Nigeria
OGA160	Oryza glaberrima (Steud.)	∆ 1bp	-	Nigeria
OGA161	Oryza glaberrima (Steud.)	+	+	Cameroon
OGA164	Oryza glaberrima (Steud.)	∆ 1bp	-	Liberia
OGA165	Oryza glaberrima (Steud.)	∆ 1bp	-	Nigeria
OGA166	Oryza glaberrima (Steud.)	+	+	Ghana
OGA167	Oryza glaberrima (Steud.)	∆ 1bp	-	Nigeria
Genotypes are indicated with ‘+’ for functional Phr1 allele and ‘D 1bp’ non-functional Phr1 allele bearing 1-bp deletion. Phenotypes are represented with ‘+’ for phenol-positive and ‘-’ for phenol-negative responses.

## Sheet: Table S2
Table S2. Line name, Phr1 genotype, Phr1 phenotype, and origin of O. barthii lines
Acc. No.	Species	Genotype	Phenotype	Origin / Country
W0653	Oryza barthii	+	+	Sierra Leone
W0679	Oryza barthii	+	+	Guinea
W0687	Oryza barthii	+	+	Guinea
W0692	Oryza barthii	+	+	Guinea
W0694	Oryza barthii	+	+	Guinea
W0827	Oryza barthii	+	+	Mali
W0830	Oryza barthii	+	+	Mali
W0831	Oryza barthii	+	+	Mali
W0832	Oryza barthii	+	+	Mali
W0833	Oryza barthii	+	+	Mali
W0834	Oryza barthii	∆ 1bp	-	Mali
W0835	Oryza barthii	+	+	Mali
W1407	Oryza barthii	+	+	Mali
W1410	Oryza barthii	+	+	Sierra Leone
W1411	Oryza barthii	+	+	Sierra Leone
W1430	Oryza barthii	+	+	Mali
W1434	Oryza barthii	+	+	Mali
W1454	Oryza barthii	+	+	Upper Volta
W1574	Oryza barthii	+	+	Nigeria
W1605	Oryza barthii	+	+	Nigeria
W1607	Oryza barthii	+	+	Nigeria
W1611	Oryza barthii	+	+	Nigeria
W1613	Oryza barthii	+	+	Nigeria
W1616	Oryza barthii	+	+	Nigeria
W1646	Oryza barthii	+	+	Tanzania
W1648	Oryza barthii	+	+	Tanzania
W1702	Oryza barthii	+	+	Mali
W1704	Oryza barthii	+	+	Mali
W1709	Oryza barthii	+	+	Cameroun
Genotypes are indicated with ‘+’ for functional Phr1 allele and ‘D 1bp’ non-functional Phr1 allele bearing 1-bp deletion. Phenotypes are represented with ‘+’ for phenol-positive and ‘-’ for phenol-negative responses.

## Sheet: Table S3
Table S3. Line name, Phr1 genotype, Phr1 phenotype, and origin of O. barthii lines
Acc. No.	DRR No.	Species	Genotype	Phenotype	Origin / Country
W0042	DRR057970	Oryza barthii	+	+	Unknown
W0049	DRR057971	Oryza barthii	+	+	Unknown
W1063	DRR057977	Oryza barthii	∆ 1bp	-	Unkonwn
W1642	DRR057987	Oryza barthii	+	+	Botswana
W1643	DRR057988	Oryza barthii	+	+	Botswana
W1467	DRR057981	Oryza barthii	+	+	Cameroun
W1588	DRR057985	Oryza barthii	+	+	Cameroun
W1050	DRR057976	Oryza barthii	+	+	Gambia
W0698	DRR057973	Oryza barthii	+	+	Guinea
W0720	DRR057974	Oryza barthii	∆ 1bp	-	Mali
W0747	DRR057975	Oryza barthii	+	+	Mali
W1443(A)	DRR057980	Oryza barthii	+	+	Mali
W1702	DRR057990	Oryza barthii	+	+	Mali
W1574	DRR057983	Oryza barthii	+	+	Nigeria
W1605	DRR057986	Oryza barthii	+	+	Nigeria
W0652	DRR057972	Oryza barthii	+	+	Sierra Leone
W1410	DRR057978	Oryza barthii	+	+	Sierra Leone
W1416	DRR057979	Oryza barthii	+	+	Sierra Leone
W1646	DRR057989	Oryza barthii	+	+	Tanzania
W1473	DRR057982	Oryza barthii	+	+	Tchad (=Chad)
W1583	DRR057984	Oryza barthii	+	+	Tchad (=Chad)
Genotypes are indicated with ‘+’ for functional Phr1 allele and ‘D 1bp’ non-functional Phr1 allele bearing 1-bp deletion. Phenotypes are represented with ‘+’ for phenol-positive and ‘-’ for phenol-negative responses.

## Sheet: Table S4
Table S4. Haplotypes in Phr1 gene of O. glaberrima and O. barthii
Haplotype	Phenotype	No. of lines	Lines Name	Individual Sequence
H1(OG)	(+)	55	OG114, OGA119, OG120, OG122, OG123, OG124, OG128, OG129, OG130, OG132, OG141, OG152, OG154, OG160, OG164, OG167, OG17, OG25, OG39, OG46, OG49, OG61, OG62, OG63, OG65, OG69, OG87, OG93, OG94, OG97, OG145, OG126, OG117, OG42, OG165, OG53, OG55, OG115, OG116, OG15, OG64, OG153, OG34, OG121, OG125, OG137, OG159, OG66, OG136, OG85, OG60, OG133, OG134, OG98, OG102, OG56, OG147, OG84, OG81, OG54, OG118	GTGCACGCACACTCGATGGCATAACGGCGTCAAAGCC
H2(OG)	(-)	61	OG148, OG92, OG104, OG58, OG100, OG101, OG103, OG105, OG106, OG107, OG108, OG109, OG11, OG111, OG112, OG113, OG138, OG149, OG157, OG19, OG22, OG23, OG24 OG35, OG36, OG38, OG57, OG70, OG72, OG74 OG75, OG86, OG89, OG91, OG79, OG51, OG40 OG131, OG16, OG158, OG139, OG135, OG12, OG143, OG161, OG29, OG41, OG71, OG88, OG127, OG67, OG166, OG90, OG77, OG47	GTGCACGCACACTCGATGGCATAACGGCGTCAAAGCC
H3(OG)	(+)	3	OGA48, OGA50, OGA45	GTGCACGCACACTCGATGGCATAACGGCGTCAAAACC
H4(OG)	(+)	1	OGA73	GTGCACGCACACTCGATGGCATGACGGCGTCAAAGCC
H5(OG)	(-)	1	OG20	GTGCACGCACACTCAATGGCATAACGGCGTCAAAGCC
H6(OG)	(+)	1	OG26	GTGCACGCACACTCGATGGCATAACGGCGTCATGGCC
H7(OG)	(+)	1	OG59	GCGCACGCACACTCGATGGCATAACGGCGTCAAAGCC
H8(OG)	(+)	2	OG27, OGA28	GTGCACGCACGCTCGATAGCATAACGGCGTCAAAGCC
H9(OG)	(+)	1	OG150	GTTCACGCGCGCCCGTTGGTATATCGGGTTCGAAGCT
H1(OB)	(+)	9	W1410, W0698, W0747, W1050, W1443, W1467, W1473, W1574, W1583	GTGCACGCACACTCGATGGCATAACGGCGTCAAAGCC
H2(OB)	(-)	2	W0720, W1063	GTGCACGCACACTCGATGGCATAACGGCGTCAAAGCC
H3(OB)	(+)	1	W1605	GTGCACGCACACTCGATGGCATAACGGCGTCAAAACC
H4(OB)	(+)	1	W0049	GTGCACGCACACTCGATGGCATGACGGCGTCAAAGCC
H10(OB)	(+)	1	W0652	GTGCACGAACACTCGATGGCATAACGGCGTCAAAGCC
H11(OB)	(+)	1	W1588	ATGCACGCACACTCGATGGCATAACGGCGTCAAAGCC
H12(OB)	(+)	3	W1642, W1643, W1646	GTGCTCGCACGCTCGATGACATAACGGCGTCAAAGCC
H13(OB)	(+)	1	W1702	GTGTATGCGAGCTTGACGGCGTAATAGCGCTGAAGCC
H14(OB)	(+)	1	W0042	GTGCACGCACGTTCGATGGCATAACGGCGTCAAAGTC
H15(OB)	(+)	1	W1416	GTGCACACACGCTCGATGGCAGAACGGCGTCAAAGCC
Phenotypes are represented with ‘+’ for phenol-positive and ‘-’ for phenol-negative responses.
